# Supplementary material for: Single-Step Genome Editing of Small Ruminant Embryos by Electroporation
Source: Int J Mol Sci. 2022 Sep 6;23(18):10218. doi: 10.3390/ijms231810218 (PMC9499182; doi:10.3390/ijms231810218)
Supplement: Supplementary file 1 [file ijms-23-10218-s001.zip]

Archive with 1 entries (1 files):
- ijms-1705388-supplementary.pdf
